# Supplementary material for: Multi-trait association studies discover pleiotropic loci between Alzheimer’s disease and cardiometabolic traits
Source: Alzheimers Res Ther. 2021 Feb 4;13:34. doi: 10.1186/s13195-021-00773-z (PMC7860582; doi:10.1186/s13195-021-00773-z)
Supplement: Supplementary file 2 — Additional file 2:. Supplemental Table 8. Single-tissue eQTLs for rs11642612 downloaded from GTExPortal. [file 13195_2021_773_MOESM2_ESM.xls]

## Sheet: Sheet1
Supplemental Table 12. Locus discovery analysis single-tissue-eQTL results
Cardiometabolic Trait	Locus Name	Lead SNP	Effect Allele/ Other Allele	Direction of Effect AD/CM	Bivariate P-value	eGene(s)	Tissue	Conditional Posterior Probability of Colocalization	Direction of Expression of eQTL
LDL	DOC2A	rs11642612	A/C	+/+	2.19e-08	DOC2A	Pancreas	0.96	+
LDL	DOC2A	rs11642612	A/C	+/+	2.19e-08	DOC2A	Lung	0.94	+
LDL	DOC2A	rs11642612	A/C	+/+	2.19e-08	INO80E	Caudate Basal Ganglia	0.93	+
LDL	DOC2A	rs11642612	A/C	+/+	2.19e-08	DOC2A	Thyroid	0.92	+
LDL	DOC2A	rs11642612	A/C	+/+	2.19e-08	YPEL3	Heart - Left Ventricle	0.91	-
LDL	DOC2A	rs11642612	A/C	+/+	2.19e-08	DOC2A	Transverse Colon	0.9	+
LDL	DOC2A	rs11642612	A/C	+/+	2.19e-08	FAM57B	Skeletal Muscle	0.9	+
LDL	DOC2A	rs11642612	A/C	+/+	2.19e-08	INO80E	Spleen	0.88	+
LDL	DOC2A	rs11642612	A/C	+/+	2.19e-08	INO80E	Subcutaneous Adipose	0.88	+
LDL	DOC2A	rs11642612	A/C	+/+	2.19e-08	INO80E	Heart - Left Ventricle	0.88	+
LDL	DOC2A	rs11642612	A/C	+/+	2.19e-08	INO80E	Testis	0.88	+
LDL	DOC2A	rs11642612	A/C	+/+	2.19e-08	INO80E	Skin - Not Sun Exposed	0.87	+
LDL	DOC2A	rs11642612	A/C	+/+	2.19e-08	INO80E	Pituitary	0.87	+
LDL	DOC2A	rs11642612	A/C	+/+	2.19e-08	INO80E	Coronary Artery	0.87	+
LDL	DOC2A	rs11642612	A/C	+/+	2.19e-08	RP11-455F5.3	Tibial Nerve	0.87	+
LDL	DOC2A	rs11642612	A/C	+/+	2.19e-08	RP11-455F5.3	Skin - Sun Exposed	0.87	+
LDL	DOC2A	rs11642612	A/C	+/+	2.19e-08	TMEM219	Transformed Fibroblasts	0.87	+
LDL	DOC2A	rs11642612	A/C	+/+	2.19e-08	INO80E	Tibial Artery	0.86	+
LDL	DOC2A	rs11642612	A/C	+/+	2.19e-08	INO80E	Atrial Appendage	0.86	+
LDL	DOC2A	rs11642612	A/C	+/+	2.19e-08	INO80E	Pancreas	0.86	+
LDL	DOC2A	rs11642612	A/C	+/+	2.19e-08	YPEL3	Brain -Spinal Cord	0.86	-
LDL	DOC2A	rs11642612	A/C	+/+	2.19e-08	INO80E	Sun Exposed Skin	0.84	+
LDL	DOC2A	rs11642612	A/C	+/+	2.19e-08	INO80E	Whole Blood	0.84	+
LDL	DOC2A	rs11642612	A/C	+/+	2.19e-08	YPEL3	Pituitary	0.84	-
LDL	DOC2A	rs11642612	A/C	+/+	2.19e-08	YPEL3	Whole Blood	0.84	-
LDL	DOC2A	rs11642612	A/C	+/+	2.19e-08	INO80E	Liver	0.83	+
LDL	DOC2A	rs11642612	A/C	+/+	2.19e-08	INO80E	Tibial Nerve	0.83	+
LDL	DOC2A	rs11642612	A/C	+/+	2.19e-08	YPEL3	Adrenal Gland	0.82	-
LDL	DOC2A	rs11642612	A/C	+/+	2.19e-08	YPEL3	Skeletal Muscle	0.81	-
HDL	SPPL2A	rs12595082	C/T	+/+	3.27e-08	SPPL2A	Subcutaneous Adipose	0.97	-
HDL	SPPL2A	rs12595082	C/T	+/+	3.27e-08	SPPL2A	Transformed Fibroblasts	0.97	-
HDL	SPPL2A	rs12595082	C/T	+/+	3.27e-08	SPPL2A	Skeletal Muscle	0.97	-
HDL	SPPL2A	rs12595082	C/T	+/+	3.27e-08	SPPL2A	Tibial Artery	0.96	-
HDL	SPPL2A	rs12595082	C/T	+/+	3.27e-08	SPPL2A	Heart - Left Ventricle	0.96	-
HDL	SPPL2A	rs12595082	C/T	+/+	3.27e-08	SPPL2A	Lung	0.96	-
HDL	SPPL2A	rs12595082	C/T	+/+	3.27e-08	SPPL2A	Tibial Nerve	0.96	-
HDL	SPPL2A	rs12595082	C/T	+/+	3.27e-08	SPPL2A	Thyroid	0.96	-
HDL	SPPL2A	rs12595082	C/T	+/+	3.27e-08	SPPL2A	Coronary Artery	0.95	-
HDL	SPPL2A	rs12595082	C/T	+/+	3.27e-08	SPPL2A	Testis	0.94	-
HDL	SPPL2A	rs12595082	C/T	+/+	3.27e-08	SPPL2A	Frontal Cortex	0.93	-
HDL	SPPL2A	rs12595082	C/T	+/+	3.27e-08	SPPL2A	Atrial Appendage	0.92	-
HDL	SPPL2A	rs12595082	C/T	+/+	3.27e-08	RP11-507J18.1	Skeletal Muscle	0.91	+
HDL	SPPL2A	rs12595082	C/T	+/+	3.27e-08	SPPL2A	Adrenal Gland	0.9	-
HDL	SPPL2A	rs12595082	C/T	+/+	3.27e-08	AP4E1	Subcutaneous Adipose	0.88	-
HDL	SPPL2A	rs12595082	C/T	+/+	3.27e-08	USP8	Thyroid	0.88	-
HDL	SPPL2A	rs12595082	C/T	+/+	3.27e-08	SPPL2A	Sun Exposed Skin	0.86	-
BFP	CCNT2	rs10496731	G/T	+/-	1.74e-08	AC016725.4	Testis	0.91	+
BFP	CCNT2	rs10496731	G/T	+/-	1.74e-08	CCNT2	Skin - Not Sun Exposed	0.93	+
Direction of effect first position is the direction of effect of the effect allele on AD and the second position is the direction of effect of the effect allele on the cardiometabolic trait; Conditional Posterior Probability of Colocalization, PP4/ (PP3 + PP4) from the results of the single-tissue-eQTL colocalization analysis
