# Supplementary material for: Multi-trait association studies discover pleiotropic loci between Alzheimer’s disease and cardiometabolic traits
Source: Alzheimers Res Ther. 2021 Feb 4;13:34. doi: 10.1186/s13195-021-00773-z (PMC7860582; doi:10.1186/s13195-021-00773-z)
Supplement: Supplementary file 3 — Additional file 3:. Supplemental Table 12. Locus discovery analysis single-tissue-eQTL results. [file 13195_2021_773_MOESM3_ESM.xls]

## Sheet: Sheet1
Supplemental Table 8. single-tissue eQTLs for rs11642612 downloaded from GTExPortal Feb. 28th 2019
Gencode ID	Gene Symbol	P-Value	Normalized Effect Size	Tissue
ENSG00000183336.7	BOLA2	2.9e-07	-0.35	Cells - Transformed fibroblasts
ENSG00000183336.7	BOLA2	3.4e-05	-0.38	Testis
ENSG00000214725.3	CDIPT-AS1	9.1e-06	-0.37	Skin - Not Sun Exposed (Suprapubic)
ENSG00000149927.13	DOC2A	1e-08	-0.18	Colon - Transverse
ENSG00000149927.13	DOC2A	2e-07	-0.29	Pancreas
ENSG00000149927.13	DOC2A	2.8e-07	-0.44	Small Intestine - Terminal Ileum
ENSG00000149927.13	DOC2A	1.6e-05	-0.36	Ovary
ENSG00000149927.13	DOC2A	1.9e-05	-0.17	Thyroid
ENSG00000149927.13	DOC2A	1.9e-05	-0.28	Stomach
ENSG00000149927.13	DOC2A	2.5e-05	-0.13	Lung
ENSG00000149926.9	FAM57B	1.7e-15	-0.28	Muscle - Skeletal
ENSG00000102886.10	GDPD3	3.5e-05	-0.17	Cells - Transformed fibroblasts
ENSG00000169592.10	INO80E	7.9e-30	-0.41	Nerve - Tibial
ENSG00000169592.10	INO80E	1e-21	-0.36	Thyroid
ENSG00000169592.10	INO80E	8.5e-20	-0.36	Adipose - Subcutaneous
ENSG00000169592.10	INO80E	1.7e-19	-0.36	Lung
ENSG00000169592.10	INO80E	8.2e-18	-0.33	Adipose - Visceral (Omentum)
ENSG00000169592.10	INO80E	3.6e-17	-0.31	Artery - Tibial
ENSG00000169592.10	INO80E	4.2e-17	-0.34	Esophagus - Muscularis
ENSG00000169592.10	INO80E	5.1e-17	-0.37	Esophagus - Mucosa
ENSG00000169592.10	INO80E	6.1e-17	-0.39	Artery - Aorta
ENSG00000169592.10	INO80E	3.5e-16	-0.33	Testis
ENSG00000169592.10	INO80E	7.8e-16	-0.36	Skin - Not Sun Exposed (Suprapubic)
ENSG00000169592.10	INO80E	1.7e-13	-0.26	Heart - Left Ventricle
ENSG00000169592.10	INO80E	2.3e-13	-0.39	Heart - Atrial Appendage
ENSG00000169592.10	INO80E	1e-12	-0.29	Skin - Sun Exposed (Lower leg)
ENSG00000169592.10	INO80E	3.7e-11	-0.36	Colon - Transverse
ENSG00000169592.10	INO80E	1.8e-10	-0.36	Breast - Mammary Tissue
ENSG00000169592.10	INO80E	2.8e-10	-0.42	Pituitary
ENSG00000169592.10	INO80E	1.5e-09	-0.41	Esophagus - Gastroesophageal Junction
ENSG00000169592.10	INO80E	5.4e-09	-0.47	Spleen
ENSG00000169592.10	INO80E	4.4e-08	-0.49	Small Intestine - Terminal Ileum
ENSG00000169592.10	INO80E	1.9e-07	-0.38	Brain - Cerebellum
ENSG00000169592.10	INO80E	2e-07	-0.45	Ovary
ENSG00000169592.10	INO80E	6.3e-07	-0.24	Pancreas
ENSG00000169592.10	INO80E	2e-06	-0.34	Artery - Coronary
ENSG00000169592.10	INO80E	4.1e-06	-0.33	Brain - Caudate (basal ganglia)
ENSG00000169592.10	INO80E	4.3e-06	-0.27	Stomach
ENSG00000169592.10	INO80E	4.4e-06	-0.15	Whole Blood
ENSG00000169592.10	INO80E	7.1e-06	-0.36	Prostate
ENSG00000169592.10	INO80E	1.7e-05	-0.33	Liver
ENSG00000169592.10	INO80E	2.4e-05	-0.36	Brain - Cerebellar Hemisphere
ENSG00000102882.7	MAPK3	1.5e-17	-0.17	Whole Blood
ENSG00000102882.7	MAPK3	8.6e-06	-0.18	Cells - Transformed fibroblasts
ENSG00000102882.7	MAPK3	2.3e-05	-0.13	Muscle - Skeletal
ENSG00000169203.12	RP11-231C14.4	5.4e-08	0.35	Nerve - Tibial
ENSG00000169203.12	RP11-231C14.4	7.5e-08	0.38	Colon - Transverse
ENSG00000169203.12	RP11-231C14.4	2.8e-07	0.33	Adipose - Subcutaneous
ENSG00000169203.12	RP11-231C14.4	2.4e-06	0.3	Lung
ENSG00000169203.12	RP11-231C14.4	5.8e-06	0.3	Skin - Sun Exposed (Lower leg)
ENSG00000183604.10	RP11-347C12.2	3.2e-06	-0.19	Muscle - Skeletal
ENSG00000183604.10	RP11-347C12.2	6.3e-05	-0.2	Whole Blood
ENSG00000183604.10	RP11-347C12.2	7.9e-05	-0.21	Skin - Sun Exposed (Lower leg)
ENSG00000250616.2	RP11-455F5.3	8.3e-07	0.29	Skin - Sun Exposed (Lower leg)
ENSG00000250616.2	RP11-455F5.3	5.3e-05	-0.23	Nerve - Tibial
ENSG00000261367.1	RP11-455F5.4	5.8e-07	-0.38	Adipose - Subcutaneous
ENSG00000261367.1	RP11-455F5.4	3.7e-05	-0.32	Skin - Sun Exposed (Lower leg)
ENSG00000149922.6	TBX6	2.1e-17	0.32	Muscle - Skeletal
ENSG00000149922.6	TBX6	1e-14	0.32	Nerve - Tibial
ENSG00000149922.6	TBX6	8.7e-12	0.34	Artery - Tibial
ENSG00000149922.6	TBX6	4.4e-11	0.3	Skin - Sun Exposed (Lower leg)
ENSG00000149922.6	TBX6	3.9e-10	0.3	Lung
ENSG00000149922.6	TBX6	8.6e-10	0.3	Esophagus - Muscularis
ENSG00000149922.6	TBX6	9.3e-08	0.54	Uterus
ENSG00000149922.6	TBX6	1.2e-07	0.29	Heart - Left Ventricle
ENSG00000149922.6	TBX6	2.8e-07	0.18	Thyroid
ENSG00000149922.6	TBX6	6.2e-07	0.31	Artery - Aorta
ENSG00000149922.6	TBX6	1.1e-06	0.27	Whole Blood
ENSG00000149922.6	TBX6	2.9e-06	0.22	Adipose - Subcutaneous
ENSG00000149922.6	TBX6	3.5e-06	0.39	Spleen
ENSG00000149922.6	TBX6	4e-06	0.21	Adipose - Visceral (Omentum)
ENSG00000149922.6	TBX6	6.5e-06	0.37	Cells - EBV-transformed lymphocytes
ENSG00000149922.6	TBX6	1.5e-05	0.28	Colon - Transverse
ENSG00000149922.6	TBX6	2.1e-05	0.29	Heart - Atrial Appendage
ENSG00000149922.6	TBX6	5.8e-05	0.2	Skin - Not Sun Exposed (Suprapubic)
ENSG00000149932.12	TMEM219	5.8e-05	-0.1	Cells - Transformed fibroblasts
ENSG00000090238.7	YPEL3	4.2e-32	0.33	Adipose - Subcutaneous
ENSG00000090238.7	YPEL3	7.8e-30	0.35	Nerve - Tibial
ENSG00000090238.7	YPEL3	1.4e-28	0.27	Artery - Tibial
ENSG00000090238.7	YPEL3	5.3e-24	0.29	Esophagus - Muscularis
ENSG00000090238.7	YPEL3	3e-23	0.25	Skin - Sun Exposed (Lower leg)
ENSG00000090238.7	YPEL3	6.1e-22	0.22	Thyroid
ENSG00000090238.7	YPEL3	1.5e-19	0.28	Skin - Not Sun Exposed (Suprapubic)
ENSG00000090238.7	YPEL3	4.7e-17	0.23	Lung
ENSG00000090238.7	YPEL3	4.2e-16	0.37	Breast - Mammary Tissue
ENSG00000090238.7	YPEL3	5.9e-14	0.24	Adipose - Visceral (Omentum)
ENSG00000090238.7	YPEL3	1.3e-13	0.21	Esophagus - Mucosa
ENSG00000090238.7	YPEL3	1.8e-13	0.47	Pituitary
ENSG00000090238.7	YPEL3	3.6e-12	0.42	Brain - Cerebellum
ENSG00000090238.7	YPEL3	3e-10	0.17	Heart - Left Ventricle
ENSG00000090238.7	YPEL3	4.3e-10	0.29	Esophagus - Gastroesophageal Junction
ENSG00000090238.7	YPEL3	8.9e-10	0.37	Brain - Cerebellar Hemisphere
ENSG00000090238.7	YPEL3	2.5e-09	0.12	Whole Blood
ENSG00000090238.7	YPEL3	2.9e-09	0.29	Stomach
ENSG00000090238.7	YPEL3	8.7e-09	0.2	Artery - Aorta
ENSG00000090238.7	YPEL3	1.5e-08	0.11	Cells - Transformed fibroblasts
ENSG00000090238.7	YPEL3	6.4e-08	0.26	Pancreas
ENSG00000090238.7	YPEL3	9.5e-08	0.22	Colon - Transverse
ENSG00000090238.7	YPEL3	1.2e-06	0.2	Colon - Sigmoid
ENSG00000090238.7	YPEL3	1.9e-06	0.18	Heart - Atrial Appendage
ENSG00000090238.7	YPEL3	3.7e-06	0.48	Brain - Spinal cord (cervical c-1)
ENSG00000090238.7	YPEL3	8.2e-06	0.28	Spleen
ENSG00000090238.7	YPEL3	1e-05	0.097	Muscle - Skeletal
ENSG00000090238.7	YPEL3	1.3e-05	0.24	Prostate
ENSG00000090238.7	YPEL3	3.8e-05	0.22	Adrenal Gland
